# Supplementary material for: Sum or mean in calculation of qualitative scoring methods using the Dragonfly Biotic Index, and an alternative approach facilitating conservation prioritization
Source: Sci Rep. 2024 May 18;14:11356. doi: 10.1038/s41598-024-62017-y (PMC11102514; doi:10.1038/s41598-024-62017-y)
Supplement: Supplementary file 2 — Supplementary Information 2. [file 41598_2024_62017_MOESM2_ESM.xlsx]

## Sheet: Permutational DBI potential
Supplementary Information 4. One hundred times generated permutational DBI potentials for 22 communities from Šigutová et al. (2022)
	Sto1	Sto2	Sto3	Sto4	Sto5	Sto6	Sto7	Sto8	Sto9	Sto10	Sto11	Con1	Con2	Con3	Con4	Con5	Con6	Con7	Con8	Con9	Con10	Con11
PermDBI.1	0.575	0.976	0.764	1	0.99	0.902	0.956	0.518	0.999	0.999	0.987	0.083	0.668	0.041	0.913	0	0.593	0.934	0.359	0.225	0.126	0.66
PermDBI.2	0.572	0.977	0.764	1	0.99	0.906	0.957	0.519	1	0.999	0.984	0.084	0.668	0.039	0.909	0	0.588	0.93	0.358	0.221	0.124	0.659
PermDBI.3	0.572	0.976	0.757	1	0.991	0.905	0.957	0.514	1	0.999	0.985	0.082	0.668	0.041	0.918	0	0.573	0.932	0.349	0.22	0.129	0.652
PermDBI.4	0.576	0.974	0.755	1	0.99	0.908	0.955	0.516	1	0.999	0.984	0.081	0.673	0.041	0.914	0	0.589	0.939	0.364	0.22	0.127	0.658
PermDBI.5	0.571	0.973	0.764	1	0.989	0.908	0.958	0.519	0.999	1	0.984	0.081	0.671	0.044	0.913	0	0.589	0.932	0.36	0.22	0.126	0.653
PermDBI.6	0.571	0.975	0.767	1	0.99	0.905	0.954	0.516	1	1	0.985	0.082	0.675	0.043	0.914	0	0.586	0.935	0.354	0.216	0.132	0.661
PermDBI.7	0.572	0.974	0.763	1	0.992	0.905	0.954	0.52	1	1	0.984	0.078	0.676	0.04	0.909	0	0.583	0.934	0.357	0.221	0.122	0.667
PermDBI.8	0.569	0.976	0.766	1	0.99	0.901	0.957	0.518	0.999	1	0.986	0.082	0.673	0.039	0.917	0	0.586	0.936	0.353	0.22	0.127	0.659
PermDBI.9	0.569	0.975	0.765	1	0.991	0.905	0.959	0.514	1	1	0.985	0.085	0.675	0.044	0.91	0	0.593	0.933	0.361	0.224	0.126	0.65
PermDBI.10	0.569	0.973	0.756	1	0.991	0.908	0.959	0.52	1	1	0.985	0.081	0.676	0.041	0.909	0	0.594	0.933	0.359	0.218	0.122	0.656
PermDBI.11	0.57	0.976	0.771	1	0.99	0.911	0.958	0.518	1	1	0.985	0.084	0.669	0.043	0.907	0	0.578	0.929	0.359	0.224	0.122	0.659
PermDBI.12	0.573	0.976	0.764	1	0.987	0.906	0.956	0.519	1	0.999	0.983	0.082	0.669	0.038	0.91	0	0.585	0.937	0.359	0.229	0.122	0.662
PermDBI.13	0.564	0.975	0.763	1	0.989	0.906	0.956	0.527	1	0.999	0.987	0.079	0.671	0.045	0.916	0	0.589	0.932	0.356	0.216	0.123	0.661
PermDBI.14	0.582	0.973	0.756	1	0.991	0.904	0.96	0.52	1	0.999	0.984	0.083	0.673	0.041	0.906	0	0.582	0.932	0.358	0.223	0.13	0.66
PermDBI.15	0.575	0.973	0.759	1	0.991	0.906	0.959	0.525	1	1	0.986	0.084	0.67	0.044	0.914	0	0.586	0.933	0.358	0.216	0.125	0.655
PermDBI.16	0.57	0.972	0.763	1	0.992	0.908	0.953	0.521	1	1	0.986	0.082	0.677	0.04	0.915	0	0.585	0.935	0.349	0.223	0.122	0.656
PermDBI.17	0.578	0.973	0.762	1	0.989	0.907	0.957	0.524	1	1	0.986	0.077	0.673	0.044	0.914	0	0.578	0.936	0.362	0.22	0.124	0.66
PermDBI.18	0.583	0.977	0.768	1	0.991	0.909	0.958	0.517	1	0.999	0.984	0.085	0.674	0.045	0.906	0	0.584	0.93	0.355	0.217	0.128	0.656
PermDBI.19	0.574	0.972	0.761	1	0.991	0.909	0.951	0.519	1	1	0.985	0.077	0.671	0.045	0.913	0	0.584	0.937	0.351	0.218	0.128	0.665
PermDBI.20	0.572	0.975	0.76	1	0.991	0.907	0.956	0.524	1	0.999	0.986	0.071	0.667	0.043	0.915	0	0.583	0.939	0.359	0.22	0.13	0.663
PermDBI.21	0.568	0.975	0.766	1	0.99	0.905	0.955	0.521	1	1	0.985	0.08	0.677	0.044	0.913	0	0.59	0.933	0.358	0.214	0.123	0.659
PermDBI.22	0.577	0.976	0.769	1	0.991	0.906	0.958	0.522	1	1	0.987	0.081	0.674	0.042	0.917	0	0.591	0.938	0.355	0.219	0.134	0.665
PermDBI.23	0.573	0.975	0.764	1	0.991	0.904	0.96	0.512	1	0.999	0.984	0.08	0.68	0.043	0.909	0	0.586	0.934	0.364	0.219	0.125	0.653
PermDBI.24	0.58	0.974	0.757	1	0.989	0.907	0.955	0.527	1	1	0.984	0.087	0.674	0.043	0.915	0	0.589	0.937	0.355	0.219	0.127	0.664
PermDBI.25	0.576	0.975	0.764	1	0.99	0.904	0.956	0.527	1	1	0.986	0.082	0.672	0.041	0.915	0	0.583	0.932	0.355	0.211	0.126	0.666
PermDBI.26	0.571	0.975	0.759	1	0.991	0.907	0.956	0.51	1	1	0.986	0.083	0.673	0.041	0.912	0	0.581	0.936	0.361	0.221	0.13	0.66
PermDBI.27	0.576	0.977	0.759	1	0.991	0.911	0.957	0.517	1	0.999	0.986	0.081	0.675	0.043	0.913	0	0.58	0.932	0.361	0.218	0.126	0.66
PermDBI.28	0.576	0.973	0.756	1	0.991	0.905	0.955	0.518	1	0.999	0.985	0.078	0.665	0.043	0.917	0	0.588	0.931	0.356	0.217	0.125	0.653
PermDBI.29	0.573	0.976	0.76	1	0.989	0.904	0.956	0.532	1	1	0.987	0.083	0.68	0.043	0.911	0	0.58	0.933	0.361	0.226	0.123	0.653
PermDBI.30	0.584	0.977	0.77	1	0.991	0.904	0.958	0.528	1	0.999	0.986	0.082	0.672	0.039	0.912	0	0.592	0.937	0.362	0.223	0.128	0.667
PermDBI.31	0.566	0.974	0.764	1	0.99	0.903	0.957	0.528	1	0.999	0.986	0.08	0.675	0.043	0.912	0	0.586	0.935	0.364	0.221	0.121	0.658
PermDBI.32	0.569	0.973	0.762	1	0.99	0.907	0.956	0.524	1	1	0.986	0.083	0.67	0.04	0.91	0	0.589	0.931	0.356	0.229	0.126	0.657
PermDBI.33	0.576	0.975	0.768	1	0.991	0.904	0.955	0.517	1	0.999	0.982	0.085	0.671	0.043	0.911	0	0.582	0.931	0.351	0.216	0.124	0.662
PermDBI.34	0.568	0.974	0.758	1	0.991	0.912	0.954	0.523	1	1	0.985	0.08	0.674	0.042	0.91	0	0.586	0.935	0.352	0.225	0.13	0.656
PermDBI.35	0.574	0.976	0.77	1	0.991	0.907	0.958	0.518	1	0.999	0.986	0.088	0.672	0.044	0.914	0	0.582	0.937	0.359	0.214	0.13	0.66
PermDBI.36	0.573	0.976	0.767	1	0.99	0.908	0.956	0.527	1	1	0.984	0.081	0.673	0.045	0.914	0	0.594	0.934	0.349	0.22	0.127	0.655
PermDBI.37	0.573	0.974	0.769	1	0.989	0.912	0.954	0.523	1	0.999	0.985	0.079	0.669	0.042	0.914	0	0.587	0.934	0.356	0.222	0.123	0.656
PermDBI.38	0.582	0.971	0.762	1	0.99	0.91	0.957	0.523	1	1	0.985	0.078	0.674	0.043	0.915	0	0.594	0.936	0.35	0.223	0.12	0.651
PermDBI.39	0.578	0.974	0.763	1	0.99	0.91	0.956	0.528	0.999	0.999	0.986	0.078	0.666	0.042	0.91	0	0.587	0.934	0.362	0.217	0.128	0.659
PermDBI.40	0.567	0.977	0.758	1	0.989	0.903	0.957	0.52	1	1	0.985	0.082	0.672	0.043	0.909	0	0.586	0.933	0.356	0.224	0.125	0.659
PermDBI.41	0.571	0.976	0.755	1	0.991	0.909	0.953	0.529	1	0.999	0.984	0.082	0.667	0.041	0.913	0	0.587	0.934	0.348	0.226	0.124	0.653
PermDBI.42	0.566	0.975	0.756	1	0.991	0.906	0.956	0.513	0.999	0.999	0.985	0.079	0.665	0.042	0.908	0	0.579	0.936	0.358	0.216	0.133	0.661
PermDBI.43	0.573	0.976	0.766	1	0.992	0.904	0.958	0.521	1	1	0.983	0.082	0.673	0.039	0.915	0	0.594	0.936	0.354	0.222	0.129	0.66
PermDBI.44	0.57	0.976	0.769	1	0.988	0.906	0.959	0.52	1	1	0.985	0.083	0.668	0.043	0.913	0	0.586	0.936	0.353	0.221	0.132	0.665
PermDBI.45	0.57	0.976	0.765	1	0.989	0.904	0.955	0.521	1	1	0.984	0.08	0.663	0.039	0.909	0	0.589	0.929	0.354	0.218	0.121	0.658
PermDBI.46	0.563	0.973	0.753	1	0.989	0.904	0.96	0.522	1	1	0.984	0.081	0.679	0.04	0.914	0	0.581	0.936	0.356	0.217	0.127	0.657
PermDBI.47	0.572	0.973	0.759	1	0.99	0.906	0.956	0.52	1	1	0.985	0.081	0.672	0.044	0.914	0	0.586	0.935	0.363	0.221	0.123	0.658
PermDBI.48	0.579	0.974	0.759	1	0.989	0.909	0.958	0.525	1	1	0.984	0.08	0.676	0.042	0.913	0	0.59	0.935	0.355	0.221	0.13	0.674
PermDBI.49	0.575	0.977	0.761	1	0.991	0.911	0.955	0.522	1	0.999	0.984	0.084	0.675	0.043	0.915	0	0.586	0.934	0.353	0.222	0.13	0.657
PermDBI.50	0.574	0.975	0.757	1	0.992	0.907	0.955	0.526	1	0.999	0.987	0.082	0.671	0.042	0.915	0	0.594	0.931	0.363	0.225	0.123	0.659
PermDBI.51	0.571	0.97	0.756	1	0.99	0.908	0.958	0.512	1	0.999	0.986	0.083	0.674	0.042	0.91	0	0.594	0.935	0.366	0.217	0.129	0.651
PermDBI.52	0.571	0.974	0.768	1	0.991	0.907	0.954	0.52	1	1	0.985	0.083	0.669	0.044	0.915	0	0.581	0.931	0.35	0.223	0.128	0.65
PermDBI.53	0.577	0.976	0.763	1	0.991	0.903	0.954	0.521	1	1	0.983	0.079	0.672	0.038	0.914	0	0.592	0.934	0.358	0.223	0.129	0.658
PermDBI.54	0.576	0.972	0.766	1	0.99	0.904	0.957	0.531	1	1	0.986	0.081	0.67	0.041	0.911	0	0.592	0.934	0.359	0.216	0.123	0.661
PermDBI.55	0.569	0.975	0.756	1	0.991	0.908	0.955	0.513	1	1	0.987	0.086	0.679	0.04	0.919	0	0.588	0.934	0.363	0.218	0.124	0.658
PermDBI.56	0.58	0.975	0.763	1	0.992	0.904	0.954	0.521	1	1	0.985	0.088	0.67	0.04	0.911	0	0.591	0.931	0.355	0.218	0.128	0.651
PermDBI.57	0.571	0.972	0.768	1	0.992	0.899	0.953	0.514	1	0.999	0.986	0.081	0.682	0.039	0.908	0	0.589	0.934	0.351	0.22	0.127	0.659
PermDBI.58	0.563	0.975	0.764	1	0.99	0.903	0.954	0.524	1	1	0.984	0.079	0.674	0.045	0.915	0	0.584	0.933	0.359	0.222	0.127	0.664
PermDBI.59	0.568	0.974	0.757	1	0.989	0.91	0.959	0.52	1	1	0.984	0.081	0.674	0.044	0.909	0	0.592	0.937	0.349	0.221	0.123	0.653
PermDBI.60	0.572	0.975	0.764	1	0.99	0.906	0.956	0.515	1	0.999	0.987	0.082	0.682	0.045	0.914	0	0.597	0.935	0.358	0.221	0.128	0.664
PermDBI.61	0.573	0.974	0.763	1	0.99	0.908	0.958	0.514	1	1	0.985	0.084	0.676	0.042	0.916	0	0.576	0.934	0.352	0.218	0.128	0.658
PermDBI.62	0.579	0.974	0.763	1	0.99	0.907	0.956	0.521	1	0.999	0.984	0.078	0.675	0.041	0.913	0	0.581	0.931	0.356	0.223	0.126	0.657
PermDBI.63	0.575	0.972	0.762	1	0.991	0.906	0.953	0.517	1	0.999	0.987	0.08	0.675	0.041	0.911	0	0.587	0.932	0.359	0.22	0.126	0.658
PermDBI.64	0.575	0.972	0.757	1	0.991	0.903	0.957	0.525	1	0.999	0.985	0.085	0.683	0.042	0.911	0	0.589	0.935	0.356	0.228	0.127	0.663
PermDBI.65	0.586	0.978	0.755	1	0.989	0.908	0.957	0.524	1	1	0.983	0.083	0.665	0.043	0.908	0	0.583	0.933	0.362	0.229	0.124	0.651
PermDBI.66	0.572	0.977	0.759	1	0.988	0.903	0.955	0.52	1	0.999	0.985	0.082	0.675	0.042	0.916	0	0.586	0.937	0.36	0.22	0.124	0.661
PermDBI.67	0.578	0.971	0.765	1	0.991	0.906	0.952	0.524	1	0.999	0.987	0.08	0.676	0.043	0.909	0	0.592	0.935	0.354	0.221	0.122	0.658
PermDBI.68	0.58	0.976	0.766	1	0.99	0.905	0.954	0.516	1	0.999	0.986	0.085	0.672	0.041	0.911	0	0.59	0.929	0.354	0.219	0.122	0.644
PermDBI.69	0.564	0.976	0.762	1	0.99	0.912	0.954	0.524	1	1	0.984	0.08	0.67	0.041	0.909	0	0.592	0.931	0.358	0.218	0.128	0.664
PermDBI.70	0.58	0.972	0.767	1	0.992	0.911	0.955	0.516	1	0.999	0.984	0.079	0.671	0.041	0.914	0	0.581	0.939	0.359	0.222	0.127	0.656
PermDBI.71	0.568	0.973	0.764	1	0.992	0.91	0.955	0.51	1	0.999	0.986	0.079	0.676	0.042	0.911	0	0.584	0.938	0.352	0.22	0.118	0.662
PermDBI.72	0.571	0.974	0.768	1	0.991	0.908	0.958	0.527	1	1	0.985	0.085	0.676	0.043	0.91	0	0.59	0.934	0.358	0.215	0.124	0.655
PermDBI.73	0.583	0.976	0.763	1	0.989	0.908	0.958	0.519	1	1	0.985	0.081	0.674	0.039	0.914	0	0.588	0.93	0.356	0.224	0.127	0.659
PermDBI.74	0.571	0.973	0.762	1	0.989	0.908	0.955	0.516	1	1	0.986	0.08	0.666	0.042	0.915	0	0.584	0.934	0.366	0.222	0.127	0.651
PermDBI.75	0.568	0.975	0.762	1	0.99	0.901	0.957	0.523	1	1	0.985	0.084	0.675	0.042	0.907	0	0.595	0.931	0.353	0.214	0.128	0.66
PermDBI.76	0.574	0.975	0.762	1	0.991	0.902	0.957	0.518	1	0.999	0.986	0.082	0.683	0.043	0.913	0	0.583	0.931	0.356	0.22	0.125	0.661
PermDBI.77	0.57	0.975	0.762	1	0.991	0.908	0.956	0.523	1	1	0.984	0.08	0.674	0.044	0.914	0	0.585	0.931	0.363	0.231	0.128	0.657
PermDBI.78	0.568	0.973	0.762	1	0.991	0.906	0.955	0.519	0.999	0.999	0.986	0.082	0.681	0.045	0.903	0	0.586	0.935	0.361	0.226	0.129	0.66
PermDBI.79	0.565	0.974	0.765	1	0.99	0.907	0.955	0.513	1	1	0.986	0.085	0.672	0.042	0.908	0	0.589	0.937	0.351	0.217	0.126	0.662
PermDBI.80	0.578	0.973	0.766	1	0.991	0.908	0.953	0.522	1	1	0.984	0.079	0.666	0.044	0.91	0	0.583	0.935	0.359	0.226	0.13	0.652
PermDBI.81	0.573	0.975	0.757	1	0.991	0.905	0.959	0.527	1	1	0.983	0.087	0.675	0.044	0.907	0	0.594	0.936	0.355	0.223	0.123	0.656
PermDBI.82	0.57	0.976	0.769	1	0.989	0.909	0.956	0.52	1	0.999	0.986	0.075	0.671	0.042	0.911	0	0.574	0.931	0.351	0.213	0.129	0.658
PermDBI.83	0.572	0.975	0.757	1	0.988	0.906	0.955	0.516	1	1	0.984	0.081	0.667	0.044	0.913	0	0.583	0.936	0.359	0.231	0.128	0.656
PermDBI.84	0.577	0.977	0.766	1	0.989	0.906	0.955	0.517	1	1	0.985	0.084	0.671	0.037	0.913	0	0.597	0.931	0.352	0.224	0.126	0.654
PermDBI.85	0.577	0.974	0.759	1	0.99	0.9	0.953	0.524	1	1	0.984	0.083	0.676	0.041	0.909	0	0.586	0.935	0.356	0.223	0.126	0.653
PermDBI.86	0.569	0.973	0.762	1	0.991	0.91	0.957	0.526	1	0.999	0.984	0.08	0.665	0.044	0.912	0	0.59	0.932	0.354	0.208	0.131	0.664
PermDBI.87	0.575	0.976	0.767	1	0.991	0.904	0.956	0.522	1	1	0.985	0.082	0.674	0.047	0.913	0	0.581	0.931	0.363	0.217	0.124	0.659
PermDBI.88	0.585	0.976	0.762	1	0.99	0.907	0.957	0.521	1	0.999	0.986	0.085	0.668	0.046	0.915	0	0.581	0.937	0.353	0.215	0.127	0.648
PermDBI.89	0.576	0.978	0.761	1	0.99	0.904	0.955	0.524	1	1	0.984	0.079	0.67	0.041	0.912	0	0.586	0.934	0.357	0.216	0.131	0.66
PermDBI.90	0.574	0.973	0.763	1	0.99	0.908	0.955	0.519	1	1	0.985	0.082	0.669	0.041	0.911	0	0.594	0.932	0.359	0.23	0.132	0.657
PermDBI.91	0.571	0.975	0.768	1	0.99	0.906	0.954	0.517	1	0.999	0.983	0.081	0.679	0.043	0.912	0	0.574	0.933	0.35	0.218	0.127	0.651
PermDBI.92	0.57	0.974	0.762	1	0.99	0.91	0.955	0.528	1	1	0.985	0.087	0.67	0.041	0.917	0	0.589	0.933	0.358	0.22	0.128	0.662
PermDBI.93	0.57	0.974	0.763	1	0.991	0.909	0.956	0.524	1	1	0.985	0.078	0.67	0.041	0.914	0	0.59	0.932	0.362	0.222	0.125	0.665
PermDBI.94	0.572	0.975	0.766	1	0.99	0.91	0.958	0.531	1	0.999	0.984	0.081	0.676	0.044	0.913	0	0.587	0.934	0.361	0.223	0.126	0.656
PermDBI.95	0.574	0.974	0.766	1	0.99	0.907	0.956	0.516	1	0.999	0.986	0.084	0.671	0.041	0.915	0	0.581	0.933	0.357	0.218	0.122	0.664
PermDBI.96	0.57	0.972	0.765	1	0.988	0.902	0.958	0.52	1	0.999	0.987	0.082	0.678	0.037	0.912	0	0.588	0.935	0.355	0.224	0.13	0.666
PermDBI.97	0.573	0.972	0.759	1	0.99	0.907	0.957	0.518	1	1	0.984	0.083	0.674	0.043	0.908	0	0.597	0.935	0.349	0.224	0.124	0.658
PermDBI.98	0.57	0.976	0.763	1	0.986	0.911	0.953	0.523	1	0.999	0.982	0.079	0.678	0.039	0.916	0	0.587	0.931	0.354	0.225	0.128	0.657
PermDBI.99	0.577	0.975	0.755	1	0.99	0.908	0.953	0.526	1	1	0.985	0.086	0.676	0.043	0.912	0	0.587	0.936	0.352	0.219	0.129	0.657
PermDBI.100	0.569	0.974	0.767	1	0.989	0.908	0.956	0.524	1	1	0.983	0.085	0.672	0.04	0.905	0	0.594	0.933	0.353	0.217	0.126	0.654
Šigutová, H., Pyszko, P., Valušák, J. & Dolný, A. Highway stormwater ponds as islands of Odonata diversity in an agricultural landscape. Sci. Total Environ. 837, 155774 (2022)

## Sheet: K-S.test D and adj.P-value
Supplementary Information 4. Pair-wise comparison of distributions of 100 times generated permutational DBI potentials for 22 communities from Šigutová et al. (2022). The table shows D-statistic and P-values adjusted by Bonferroni correction; P-values smaller than the standard machine precision (2.22e-16) are displayed as 0 in the table. The green color highlights the only insignificant result. T…
	Sto1	Sto2	Sto3	Sto4	Sto5	Sto6	Sto7	Sto8	Sto9	Sto10	Sto11	Con1	Con2	Con3	Con4	Con5	Con6	Con7	Con8	Con9	Con10	Con11
Sto1	0.00, 1.000	1.00, 0.000	1.00, 0.000	1.00, 0.000	1.00, 0.000	1.00, 0.000	1.00, 0.000	1.00, 0.000	1.00, 0.000	1.00, 0.000	1.00, 0.000	1.00, 0.000	1.00, 0.000	1.00, 0.000	1.00, 0.000	1.00, 0.000	0.84, 0.000	1.00, 0.000	1.00, 0.000	1.00, 0.000	1.00, 0.000	1.00, 0.000
Sto2	1.00, 0.000	0.00, 1.000	1.00, 0.000	1.00, 0.000	1.00, 0.000	1.00, 0.000	1.00, 0.000	1.00, 0.000	1.00, 0.000	1.00, 0.000	1.00, 0.000	1.00, 0.000	1.00, 0.000	1.00, 0.000	1.00, 0.000	1.00, 0.000	1.00, 0.000	1.00, 0.000	1.00, 0.000	1.00, 0.000	1.00, 0.000	1.00, 0.000
Sto3	1.00, 0.000	1.00, 0.000	0.00, 1.000	1.00, 0.000	1.00, 0.000	1.00, 0.000	1.00, 0.000	1.00, 0.000	1.00, 0.000	1.00, 0.000	1.00, 0.000	1.00, 0.000	1.00, 0.000	1.00, 0.000	1.00, 0.000	1.00, 0.000	1.00, 0.000	1.00, 0.000	1.00, 0.000	1.00, 0.000	1.00, 0.000	1.00, 0.000
Sto4	1.00, 0.000	1.00, 0.000	1.00, 0.000	0.00, 1.000	1.00, 0.000	1.00, 0.000	1.00, 0.000	1.00, 0.000	0.06, 1.000	0.43, <0,001	1.00, 0.000	1.00, 0.000	1.00, 0.000	1.00, 0.000	1.00, 0.000	1.00, 0.000	1.00, 0.000	1.00, 0.000	1.00, 0.000	1.00, 0.000	1.00, 0.000	1.00, 0.000
Sto5	1.00, 0.000	1.00, 0.000	1.00, 0.000	1.00, 0.000	0.00, 1.000	1.00, 0.000	1.00, 0.000	1.00, 0.000	1.00, 0.000	1.00, 0.000	0.98, 0.000	1.00, 0.000	1.00, 0.000	1.00, 0.000	1.00, 0.000	1.00, 0.000	1.00, 0.000	1.00, 0.000	1.00, 0.000	1.00, 0.000	1.00, 0.000	1.00, 0.000
Sto6	1.00, 0.000	1.00, 0.000	1.00, 0.000	1.00, 0.000	1.00, 0.000	0.00, 1.000	1.00, 0.000	1.00, 0.000	1.00, 0.000	1.00, 0.000	1.00, 0.000	1.00, 0.000	1.00, 0.000	1.00, 0.000	0.67, 0.000	1.00, 0.000	1.00, 0.000	1.00, 0.000	1.00, 0.000	1.00, 0.000	1.00, 0.000	1.00, 0.000
Sto7	1.00, 0.000	1.00, 0.000	1.00, 0.000	1.00, 0.000	1.00, 0.000	1.00, 0.000	0.00, 1.000	1.00, 0.000	1.00, 0.000	1.00, 0.000	1.00, 0.000	1.00, 0.000	1.00, 0.000	1.00, 0.000	1.00, 0.000	1.00, 0.000	1.00, 0.000	1.00, 0.000	1.00, 0.000	1.00, 0.000	1.00, 0.000	1.00, 0.000
Sto8	1.00, 0.000	1.00, 0.000	1.00, 0.000	1.00, 0.000	1.00, 0.000	1.00, 0.000	1.00, 0.000	0.00, 1.000	1.00, 0.000	1.00, 0.000	1.00, 0.000	1.00, 0.000	1.00, 0.000	1.00, 0.000	1.00, 0.000	1.00, 0.000	1.00, 0.000	1.00, 0.000	1.00, 0.000	1.00, 0.000	1.00, 0.000	1.00, 0.000
Sto9	1.00, 0.000	1.00, 0.000	1.00, 0.000	0.06, 1.000	1.00, 0.000	1.00, 0.000	1.00, 0.000	1.00, 0.000	0.00, 1.000	0.37, 0.001	1.00, 0.000	1.00, 0.000	1.00, 0.000	1.00, 0.000	1.00, 0.000	1.00, 0.000	1.00, 0.000	1.00, 0.000	1.00, 0.000	1.00, 0.000	1.00, 0.000	1.00, 0.000
Sto10	1.00, 0.000	1.00, 0.000	1.00, 0.000	0.43, <0.001	1.00, 0.000	1.00, 0.000	1.00, 0.000	1.00, 0.000	0.37, 0.001	0.00, 1.000	1.00, 0.000	1.00, 0.000	1.00, 0.000	1.00, 0.000	1.00, 0.000	1.00, 0.000	1.00, 0.000	1.00, 0.000	1.00, 0.000	1.00, 0.000	1.00, 0.000	1.00, 0.000
Sto11	1.00, 0.000	1.00, 0.000	1.00, 0.000	1.00, 0.000	0.98, 0.000	1.00, 0.000	1.00, 0.000	1.00, 0.000	1.00, 0.000	1.00, 0.000	0.00, 1.000	1.00, 0.000	1.00, 0.000	1.00, 0.000	1.00, 0.000	1.00, 0.000	1.00, 0.000	1.00, 0.000	1.00, 0.000	1.00, 0.000	1.00, 0.000	1.00, 0.000
Con1	1.00, 0.000	1.00, 0.000	1.00, 0.000	1.00, 0.000	1.00, 0.000	1.00, 0.000	1.00, 0.000	1.00, 0.000	1.00, 0.000	1.00, 0.000	1.00, 0.000	0.00, 1.000	1.00, 0.000	1.00, 0.000	1.00, 0.000	1.00, 0.000	1.00, 0.000	1.00, 0.000	1.00, 0.000	1.00, 0.000	1.00, 0.000	1.00, 0.000
Con2	1.00, 0.000	1.00, 0.000	1.00, 0.000	1.00, 0.000	1.00, 0.000	1.00, 0.000	1.00, 0.000	1.00, 0.000	1.00, 0.000	1.00, 0.000	1.00, 0.000	1.00, 0.000	0.00, 1.000	1.00, 0.000	1.00, 0.000	1.00, 0.000	1.00, 0.000	1.00, 0.000	1.00, 0.000	1.00, 0.000	1.00, 0.000	0.90, 0.000
Con3	1.00, 0.000	1.00, 0.000	1.00, 0.000	1.00, 0.000	1.00, 0.000	1.00, 0.000	1.00, 0.000	1.00, 0.000	1.00, 0.000	1.00, 0.000	1.00, 0.000	1.00, 0.000	1.00, 0.000	0.00, 1.000	1.00, 0.000	1.00, 0.000	1.00, 0.000	1.00, 0.000	1.00, 0.000	1.00, 0.000	1.00, 0.000	1.00, 0.000
Con4	1.00, 0.000	1.00, 0.000	1.00, 0.000	1.00, 0.000	1.00, 0.000	0.67, 0.000	1.00, 0.000	1.00, 0.000	1.00, 0.000	1.00, 0.000	1.00, 0.000	1.00, 0.000	1.00, 0.000	1.00, 0.000	0.00, 1.000	1.00, 0.000	1.00, 0.000	1.00, 0.000	1.00, 0.000	1.00, 0.000	1.00, 0.000	1.00, 0.000
Con5	1.00, 0.000	1.00, 0.000	1.00, 0.000	1.00, 0.000	1.00, 0.000	1.00, 0.000	1.00, 0.000	1.00, 0.000	1.00, 0.000	1.00, 0.000	1.00, 0.000	1.00, 0.000	1.00, 0.000	1.00, 0.000	1.00, 0.000	0.00, 1.000	1.00, 0.000	1.00, 0.000	1.00, 0.000	1.00, 0.000	1.00, 0.000	1.00, 0.000
Con6	0.84, 0.000	1.00, 0.000	1.00, 0.000	1.00, 0.000	1.00, 0.000	1.00, 0.000	1.00, 0.000	1.00, 0.000	1.00, 0.000	1.00, 0.000	1.00, 0.000	1.00, 0.000	1.00, 0.000	1.00, 0.000	1.00, 0.000	1.00, 0.000	0.00, 1.000	1.00, 0.000	1.00, 0.000	1.00, 0.000	1.00, 0.000	1.00, 0.000
Con7	1.00, 0.000	1.00, 0.000	1.00, 0.000	1.00, 0.000	1.00, 0.000	1.00, 0.000	1.00, 0.000	1.00, 0.000	1.00, 0.000	1.00, 0.000	1.00, 0.000	1.00, 0.000	1.00, 0.000	1.00, 0.000	1.00, 0.000	1.00, 0.000	1.00, 0.000	0.00, 1.000	1.00, 0.000	1.00, 0.000	1.00, 0.000	1.00, 0.000
Con8	1.00, 0.000	1.00, 0.000	1.00, 0.000	1.00, 0.000	1.00, 0.000	1.00, 0.000	1.00, 0.000	1.00, 0.000	1.00, 0.000	1.00, 0.000	1.00, 0.000	1.00, 0.000	1.00, 0.000	1.00, 0.000	1.00, 0.000	1.00, 0.000	1.00, 0.000	1.00, 0.000	0.00, 1.000	1.00, 0.000	1.00, 0.000	1.00, 0.000
Con9	1.00, 0.000	1.00, 0.000	1.00, 0.000	1.00, 0.000	1.00, 0.000	1.00, 0.000	1.00, 0.000	1.00, 0.000	1.00, 0.000	1.00, 0.000	1.00, 0.000	1.00, 0.000	1.00, 0.000	1.00, 0.000	1.00, 0.000	1.00, 0.000	1.00, 0.000	1.00, 0.000	1.00, 0.000	0.00, 1.000	1.00, 0.000	1.00, 0.000
Con10	1.00, 0.000	1.00, 0.000	1.00, 0.000	1.00, 0.000	1.00, 0.000	1.00, 0.000	1.00, 0.000	1.00, 0.000	1.00, 0.000	1.00, 0.000	1.00, 0.000	1.00, 0.000	1.00, 0.000	1.00, 0.000	1.00, 0.000	1.00, 0.000	1.00, 0.000	1.00, 0.000	1.00, 0.000	1.00, 0.000	0.00, 1.000	1.00, 0.000
Con11	1.00, 0.000	1.00, 0.000	1.00, 0.000	1.00, 0.000	1.00, 0.000	1.00, 0.000	1.00, 0.000	1.00, 0.000	1.00, 0.000	1.00, 0.000	1.00, 0.000	1.00, 0.000	0.90, 0.000	1.00, 0.000	1.00, 0.000	1.00, 0.000	1.00, 0.000	1.00, 0.000	1.00, 0.000	1.00, 0.000	1.00, 0.000	0.00, 1.000
Format: D = x.xx, P = x.xxx
Šigutová, H., Pyszko, P., Valušák, J. & Dolný, A. Highway stormwater ponds as islands of Odonata diversity in an agricultural landscape. Sci. Total Environ. 837, 155774 (2022)
